# Supplementary material for: Type 3 secretion system induced leukotriene B4 synthesis by leukocytes is actively inhibited by Yersinia pestis to evade early immune recognition
Source: PLoS Pathog. 2024 Jan 25;20(1):e1011280. doi: 10.1371/journal.ppat.1011280 (PMC10846697; doi:10.1371/journal.ppat.1011280)
Supplement: S1 Table — C57BL/6J mice were infected with 10 x the LD50 of Y. pestis KIM5+ and lungs were harvested at 6, 12, 24, 36, and 48 h post-infection (n = 5). Total lipids were isolated from homogenized lungs and lipids were quantified by LC-MS. Significant changes in lipid concentrations were observed in at least one time point for 63 lipids. Lipids that were below the limit of detection for all time points were excluded from statistical analysis. (XLSX) [file ppat.1011280.s006.xlsx]

## Sheet: Lipid panel
						Y. pestis infection
	Uninfected (UI)					6 hr							12 hr							24 hr							36 hr							48 hr
Lipid	1	2	3	4	5	1	2	3	4	5	LogFC	p-value	1	2	3	4	5	LogFC	p-value	1	2	3	4	5	LogFC	p-value	1	2	3	4	5	LogFC	p-value	1	2	3	4	5	LogFC	p-value
10-HDoHE	0.179143	0.0015	0.258066	0.288602	0.339703	0.378085	0.402201	0.64707	0.349449	0.598586	2.26689	0.0148939	0.285568	0.242002	0.338552	0.406951	0.372339	1.82415	0.0407405	3.25125	7.73244	0.95832	0.857125	0.486016	3.88388	1.51454e-05	0.508886	0.498623	0.369606	0.815185	0.576787	2.48091	0.00427955	0.82052	0.57257	0.672562	0.570298	0.744333	2.77913	0.00134956
10(11)-EpDPE	0.0325515	0.0155653	0.0316639	0.0195643	0.0443428	0.0295144	0.0357469	0.0272333	0.0285524	0.0492679	0.226902	0.820846	0.0174169	0.0296341	0.0268946	0.0299392	0.0114173	-0.565666	0.528115	0.226213	1.10982	0.0458964	0.0710315	0.0317451	0.773291	0.350369	0.0430019	0.0482828	0.0394229	0.0504812	0.0559462	0.651691	0.427933	0.0436667	0.0450966	0.0599983	0.0514214	0.0477939	0.813665	0.312533
10S,17S-DiHDoHE	0.0015	0.0015	0.0015	0.0015	0.0015	0.0015	0.0015	0.0015	0.0015	0.0015	-5.32907e-15	1	0.0015	0.0015	0.0015	0.0015	0.0015	-5.32907e-15	1	0.0015	0.0015	0.197105	0.219323	0.0015	3.14305	0.128979	0.120756	0.0964714	0.0015	0.0015	0.0991836	3.69722	0.0788268	0.129189	0.0623958	0.0015	0.0797686	0.091241	4.6353	0.0227322
11-HDoHE	0.0015	0.0015	0.467229	0.0015	0.0015	0.0015	0.0015	0.0015	0.0015	0.0015	-1.62798	0.654038	0.819459	0.565558	0.0015	0.0015	0.0015	1.85744	0.528115	0.0015	4.3588	0.0015	0.0015	0.0015	0.57523	0.905432	0.0015	0.0015	0.0015	0.0015	0.0015	-1.62798	0.556199	0.0015	0.0015	0.0015	0.0015	0.0015	-1.62798	0.541937
11-HEPE	0.389601	0.24345	0.374341	0.323442	0.370133	0.705509	0.368121	0.755421	0.391574	0.71632	0.602926	0.654038	0.887567	0.643941	0.529554	0.631747	0.445515	0.94036	0.391367	0.0015	1.50713	1.35592	0.900948	0.552039	0.0370128	0.982684	0.70923	0.802864	0.376816	1.15918	0.838499	1.04881	0.325948	0.995848	0.517011	0.721001	0.343042	0.587309	0.749959	0.470167
11-HETE	79.7221	93.6908	66.3016	71.2922	70.8498	84.3431	53.6769	64.9328	50.3294	94.376	-0.0490402	0.844452	100.232	70.9247	74.4882	89.9584	76.831	0.134943	0.528115	89.1092	139.996	94.0023	88.0173	46.4367	0.0109673	0.982684	69.8169	54.1486	27.0377	68.0528	76.5154	-0.421385	0.0191653	81.1881	45.0465	60.0267	42.2744	58.0212	-0.4267	0.0168422
11,12-DiHETrE	0.301875	0.342422	0.264197	0.36981	0.150653	0.117031	0.0993242	0.15331	0.145225	0.210813	-0.898592	0.0245488	0.129603	0.117086	0.113078	0.116879	0.0954954	-1.15432	0.00368967	0.206197	0.437878	0.142509	0.219578	0.113545	-0.626253	0.104779	0.112599	0.123328	0.109386	0.331766	0.222795	-0.621045	0.108414	0.255281	0.183167	0.263448	0.143682	0.314106	-0.24156	0.556616
11(12)-EpETrE	0.078202	0.0015	0.170608	0.131192	0.197035	0.121665	0.127668	0.086983	0.0823929	0.278211	1.19424	0.623951	0.119914	0.100252	0.130278	0.0956287	0.0015	-0.18163	0.92815	0.0015	2.26585	0.14095	0.22094	0.0820977	1.02538	0.573131	0.182968	0.148047	0.103682	0.193467	0.176498	1.51434	0.408231	0.151881	0.161406	0.202551	0.185818	0.07794	1.38753	0.439471
11(R)-HEDE	1.74738	1.65479	1.46507	1.47264	1.85745	3.19813	1.98511	3.22129	1.86519	2.94155	0.584433	0.263377	3.52582	3.02589	2.64916	2.67075	2.19814	0.689592	0.135891	1.39557	3.61862	4.6287	3.84606	2.77295	0.971495	0.0250058	2.95245	2.61712	1.3507	3.02999	3.52974	0.618898	0.165244	3.5169	2.305	2.78727	1.48135	3.03293	0.515066	0.267425
11dh-2,3-dinor TXB2	0.0108436	0.0148355	0.00708147	0.0200101	0.00795463	0.00982585	0.0118808	0.010834	0.0182186	0.0147268	0.359451	0.820846	0.0381806	0.0242577	0.0182986	0.0279791	0.0320289	1.47667	0.223511	0.367059	0.170163	0.0381644	0.0249905	0.038429	1.69236	0.136628	0.0163404	0.0568671	0.0015	0.015726	0.0155005	0.112428	0.967211	0.0203683	0.00914129	0.0386903	0.0154318	0.0015	0.0806846	0.957857
11dh-TXB2	0.0015	0.0015	0.0015	0.0015	0.0015	0.0015	0.0015	0.0015	0.0015	0.0015	-5.32907e-15	1	0.0015	0.0015	0.00518555	0.0015	0.0015	0.637905	0.496064	0.0015	0.0015	0.00781291	0.00836476	0.0015	0.63636	0.449969	0.00337957	0.0015	0.0015	0.0015	0.0015	0.318509	0.699191	0.0015	0.00487137	0.0015	0.0015	0.00425101	0.386246	0.628584
12-HEPE	2.91622	2.24726	2.42977	3.06852	6.78054	6.06384	10.3187	19.6205	7.30158	18.4246	1.72198	0.000649999	6.86984	6.27477	6.86199	8.63441	8.99163	1.11903	0.0204755	16.0197	22.4273	22.9464	25.461	11.0931	2.23006	5.82438e-06	14.6863	14.3977	6.09434	22.9909	12.837	1.94405	6.39789e-05	23.7026	11.0465	13.7718	8.98124	19.1773	2.06329	2.89217e-05
12-HETE	72.5816	78.9431	61.3581	78.744	122.545	97.687	148.778	289.976	111.335	203.959	0.919973	3.09108e-06	123.894	107.173	123.594	134.652	165.999	0.68332	0.000319019	228.155	324.54	186.998	211.621	95.5733	1.29797	3.64699e-10	144.965	108.955	50.3418	138.281	111.136	0.394287	0.0233616	173.801	103.926	114.212	85.7986	140.47	0.599245	0.000716705
12,13-DiHOME	2.15802	1.79699	1.46319	1.54878	0.681143	0.453604	0.33057	0.798075	0.941631	0.638583	-1.24273	0.00376682	0.76879	0.75574	0.581002	0.601858	0.330091	-1.32234	0.00178265	1.20789	1.41499	0.676119	0.644071	0.418059	-0.885221	0.0263381	0.412554	0.511572	0.557253	0.817439	0.539301	-1.36519	0.00102522	0.554443	0.614364	0.567323	0.374521	0.835854	-1.38198	0.000716705
12(13)-EpOME	0.614971	0.468187	0.453147	0.429864	0.579249	0.412776	0.514408	1.12742	0.483123	0.746146	0.290387	0.541114	0.547931	0.587593	0.47919	0.629801	0.336987	-0.0654076	0.883677	5.37781	7.70166	0.627524	0.888079	0.50599	1.50573	2.00053e-05	0.715497	0.688148	0.551372	1.24551	0.830585	0.597589	0.0900832	0.716222	0.832436	0.742584	0.40652	0.645328	0.331613	0.373018
12(S)-HHTrE	25.4892	26.803	23.4114	17.5795	20.8156	10.0625	8.04255	12.3596	4.62299	11.3536	-1.36951	2.75505e-06	14.5344	11.241	8.96802	14.1555	12.0447	-0.849393	0.00126612	17.8385	19.0009	13.4913	10.7791	4.91755	-1.06955	2.36349e-05	7.03193	8.35297	3.68353	14.7995	9.87563	-1.44576	7.93562e-07	11.5452	8.29902	10.5665	3.88618	7.28408	-1.32335	2.05464e-06
13-HDoHE	1.17669	1.52636	1.29349	1.54914	1.45631	3.14116	1.81552	2.33196	2.18951	3.39838	0.838133	0.0192218	3.1923	2.48765	2.50949	2.57124	2.41438	0.822377	0.0188765	2.34649	8.40283	5.94165	4.8808	2.53903	1.59085	6.13683e-06	3.37718	2.78257	1.92051	4.31757	4.15615	1.13392	0.00102522	4.17693	2.52651	3.1221	2.4738	3.48503	1.06973	0.00138699
13-HODE	102.598	95.7632	76.3926	74.8717	73.3199	136.129	52.499	138.385	100.513	106.76	0.19746	0.460921	137.805	103.334	103.947	104.876	105.448	0.376516	0.0758514	197.974	292.133	141.517	110.311	56.7586	0.677654	0.000602752	82.7508	86.4948	47.1794	136.106	76.9026	-0.0939079	0.687114	88.1001	57.206	72.2076	35.0112	64.0209	-0.508321	0.0113959
13-OxoODE	4.10998	3.53538	3.43253	2.66079	4.4553	4.74121	2.39059	5.12644	2.74431	3.7786	0.0503389	0.929123	4.51759	3.15141	2.99648	3.6716	3.60209	-0.00712147	1	24.458	27.1372	4.38487	4.17915	2.39906	1.44808	1.51454e-05	2.92774	3.24025	2.27925	5.36063	3.45832	-0.13255	0.699191	4.21871	2.71222	3.01827	1.7662	2.22636	-0.314269	0.370919
13,14dh-15k-PGD2	1.69604	1.5422	1.28741	1.20292	1.16776	1.9161	1.12294	1.88414	1.5599	2.47448	0.398038	0.448754	2.7122	2.36555	1.63234	2.77179	1.51513	0.633026	0.133331	1.65144	1.26893	2.35671	2.08532	1.46681	0.617166	0.123157	1.66116	1.72159	1.14256	2.23835	2.03504	0.377545	0.38811	2.23294	1.52966	1.8663	1.10408	1.57041	0.218908	0.591642
13,14dh-15k-PGE1	0.018175	0.00993703	0.0175625	0.0015	0.0170476	0.0191913	0.0113396	0.0153935	0.00981828	0.0106622	0.653627	0.654038	0.0282433	0.015767	0.0161654	0.0302976	0.0246032	1.4931	0.192164	0.0015	0.0015	0.0168347	0.0200578	0.0108773	-0.988477	0.395489	0.0015	0.0163925	0.0015	0.0015	0.0108727	-1.19995	0.299686	0.0163056	0.0085352	0.00452486	0.00505759	0.013212	-0.117331	0.93735
13,14dh-15k-PGE2	0.477741	0.591574	0.548502	0.503291	0.411007	0.821834	0.621146	0.553092	0.66932	0.895217	0.491948	0.282786	1.32566	0.995177	0.799767	1.04872	0.949676	0.968421	0.015145	1.06313	0.805154	1.10999	1.01092	0.781753	0.921412	0.014837	0.997325	0.848432	0.545787	1.03796	1.04404	0.756588	0.0492916	1.01718	0.831495	0.862793	0.701975	0.773181	0.670126	0.0751295
13,14dh-15k-PGF2a	0.0546966	0.0784547	0.0912258	0.0524757	0.0809627	0.0516141	0.0240895	0.0456073	0.0400229	0.0495068	-0.783253	0.512431	0.0409267	0.0316291	0.0287342	0.0397421	0.0833407	-0.563296	0.588867	0.0015	0.0015	0.0222742	0.0349009	0.0316769	-3.52607	5.472e-05	0.0285274	0.0015	0.0314592	0.046676	0.0423568	-1.90929	0.0275629	0.0398677	0.0273771	0.0384151	0.032893	0.0485556	-0.913769	0.329889
13(14)-EpDPE	0.011224	0.00982675	0.0015	0.00962037	0.0132487	0.0015	0.0121733	0.0015	0.0015	0.0287936	-0.812655	0.654038	0.0015	0.0015	0.0015	0.0015	0.0015	-2.26539	0.0922053	0.1921	0.60051	0.0181073	0.0285463	0.0103758	1.83888	0.1509	0.0259209	0.025384	0.0134071	0.0277692	0.0167037	1.51942	0.269883	0.0120167	0.0165529	0.0145709	0.0163532	0.0165267	1.18525	0.391508
13(S)-HOTrE	1.88091	1.0374	1.24445	1.33372	1.11654	1.78705	0.410346	2.05564	2.07099	0.882956	0.0398458	0.979915	1.31944	0.957793	0.985319	1.22992	2.05778	-0.113291	0.865611	5.2469	5.32824	2.87762	1.43502	0.805103	0.932209	0.0338093	1.23768	1.40791	0.798835	2.6679	0.929167	0.0117351	0.993715	1.87743	0.791561	1.29628	0.532458	1.02541	-0.361688	0.456609
14-HDoHE	4.08498	3.85887	4.03086	5.08975	5.2854	6.98264	5.74766	7.35034	6.99595	10.1087	0.770861	0.0178324	6.23441	4.64589	6.23479	5.67683	8.05151	0.38363	0.238031	11.2845	18.3026	18.3964	15.4581	7.5814	1.31835	2.00053e-05	9.0899	8.82248	5.29171	14.8542	11.9397	1.1151	0.000403404	13.2882	8.1832	9.28082	9.06081	12.5498	1.14747	0.000263605
14,15-DiHETrE	0.415715	0.577809	0.552698	0.451119	0.235203	0.412249	0.282997	0.345279	0.34395	0.510584	-0.201809	0.698688	0.35743	0.303539	0.324534	0.292657	0.293887	-0.419705	0.325532	0.487579	0.663619	0.409838	0.707083	0.39285	0.319153	0.449969	0.328374	0.335204	0.374084	0.789818	0.662816	0.17218	0.699191	0.716108	0.702389	0.680045	0.492521	0.917277	0.726779	0.0568712
14(15)-EpETrE	0.0015	0.0015	0.0015	0.0015	0.0015	0.0015	0.195815	0.0015	0.102867	0.0015	2.71106	0.263377	0.100578	0.0015	0.201743	0.0015	0.363711	4.30929	0.0407405	9.08558	3.69651	0.202021	0.273442	0.125236	8.82632	2.04545e-05	0.150931	0.0751638	0.233403	0.175864	0.209058	6.73034	0.00130978	0.175742	0.185137	0.290011	0.29665	0.15739	7.21317	0.000610425
15-epi LXA4	0.0015	0.00496161	0.0015	0.0015	0.0024668	0.0015	0.0015	0.0015	0.0015	0.0015	-0.497627	0.364217	0.0015	0.0015	0.0015	0.000876505	0.0015	-0.535885	0.254795	0.0015	0.0015	0.00256741	0.0015	0.0015	-0.175431	0.771604	0.0015	0.0015	0.0015	0.00195979	0.00193224	-0.39703	0.409692	0.00247843	0.0015561	0.00139499	0.00160177	0.00103597	-0.201787	0.652079
15-HETE	20.13	23.4669	18.4581	17.9891	21.4737	20.5317	12.9361	14.0834	14.2272	19.3192	-0.431848	0.0223338	25.7467	21.012	19.1299	22.7413	18.3913	0.048465	0.854132	23.2851	30.5492	26.6282	20.2262	11.8165	-0.031122	0.939672	16.9082	16.5269	7.02028	20.2204	18.3023	-0.518514	0.00405539	21.3253	14.1885	16.6926	10.1328	13.5483	-0.542384	0.00235911
15-keto PGE1	0.0015	0.0015	0.0015	0.0015	0.0015	0.0015	0.0073684	0.0015	0.0015	0.0015	0.127246	0.929123	0.0015	0.0015	0.00512364	0.00422334	0.0117092	1.22756	0.155854	0.0015	0.0015	0.0015	0.0015	0.0015	0.243318	0.861916	0.0094167	0.0015	0.00351631	0.0015	0.0015	0.818484	0.369071	0.0015	0.0015	0.0015	0.0015	0.0015	-5.32907e-15	1
15-keto PGE2	0.206451	0.494171	0.406023	0.42646	0.360223	0.252232	0.31386	0.183447	0.224456	0.525217	-0.303244	0.672434	0.567611	0.41008	0.28324	0.344853	0.579406	0.215924	0.746699	0.580638	0.422243	0.42351	0.43518	0.314821	-0.0527355	0.977089	0.512745	0.467993	0.202829	0.366954	0.336573	-0.032351	0.982218	0.379179	0.149699	0.190979	0.126952	0.13876	-1.03578	0.0427523
15-keto PGF2a	0.587087	0.605518	0.536415	0.549082	0.464808	0.972077	0.719213	0.6634	0.816412	1.06544	0.540634	0.188492	1.68709	1.16046	1.021	1.28725	1.03239	1.16656	0.00192652	1.31737	0.937708	1.31966	1.13148	0.999335	1.2566	0.000383228	1.06348	1.05079	0.627068	1.15586	1.1819	0.843766	0.0191263	1.17562	0.92446	0.905545	0.695984	0.879676	0.72613	0.0406205
15-OxoETE	0.0015	0.412843	0.50181	0.0015	0.408406	0.0015	0.0015	0.0015	0.0015	0.0015	-4.9123	0.164769	0.981539	0.72313	0.0015	1.36623	1.25447	2.59629	0.495225	34.8442	0.0015	0.0015	0.0015	0.0015	-2.11843	0.540147	1.08885	0.629191	1.04676	1.0035	1.30111	4.4355	0.165244	1.05082	0.0015	0.0015	0.0015	0.718086	-1.35517	0.670162
15(R)-PGE1	0.0959419	0.11487	0.0777962	0.0793003	0.0015	0.0015	0.0015	0.0015	0.0015	0.162736	-3.54003	0.0787844	0.0015	0.0015	0.0015	0.0015	0.0015	-4.78881	0.0137842	0.0015	0.0015	0.162371	0.151009	0.145454	-0.515674	0.867773	0.0015	0.120602	0.0853247	0.164308	0.184394	0.357696	0.909896	0.161333	0.154983	0.149024	0.104848	0.130121	1.68635	0.397497
15(S)-HEDE	0.106935	0.088959	0.112952	0.109042	0.125427	0.196052	0.0853711	0.187989	0.140156	0.154894	0.487792	0.735365	0.231202	0.171625	0.166694	0.172908	0.191507	0.848014	0.496064	0.0015	0.0015	0.338377	0.290039	0.173215	-1.04164	0.366692	0.201587	0.206267	0.0843137	0.257919	0.217953	0.742032	0.530118	0.26367	0.168078	0.183907	0.137645	0.238266	0.840719	0.456609
15(S)-HEPE	0.456447	0.0015	0.261799	0.266183	0.231737	0.369492	0.115009	0.464298	0.289581	0.281167	1.49486	0.448754	1.21002	1.20695	0.762363	0.906357	0.94552	3.35468	0.0266662	0.0015	0.0015	1.08932	0.565159	0.461624	-0.167403	0.977089	2.12946	1.53062	1.13289	1.70735	1.55319	4.0247	0.00588128	0.810035	0.459471	0.443578	0.404866	0.504126	2.48065	0.0858582
15d-D12,14-PGJ2	0.0519222	0.0727232	0.0757359	0.0772603	0.0691456	0.0774285	0.0437458	0.0463622	0.0536871	0.0797141	-0.212886	0.70088	0.0754117	0.0531671	0.0763737	0.0592113	0.0887583	0.145114	0.801007	0.0015	0.0558954	0.0723729	0.0754397	0.0366612	-1.81845	2.00053e-05	0.0470772	0.0501879	0.0486192	0.0787416	0.0643921	-0.21769	0.662856	0.0656451	0.036485	0.0579546	0.0492358	0.0430181	-0.418485	0.354767
16-HDoHE	0.473457	0.383436	0.437564	0.438469	0.588337	0.728609	0.57086	0.841753	0.509345	1.10209	0.652194	0.0192218	0.683112	0.585806	0.518588	0.599317	0.478771	0.279042	0.330002	2.26188	8.50466	1.35741	1.30139	0.734481	2.0841	1.2613e-10	0.794228	0.707923	0.491313	1.06573	1.06582	0.760453	0.00405539	1.04662	0.821614	0.749784	0.675041	0.8657	0.765657	0.00323094
16(17)-EpDPE	0.00966518	0.0125617	0.0015	0.00797283	0.0183327	0.0124605	0.0124575	0.0015	0.0015	0.0015	-1.01891	0.512431	0.0015	0.009045	0.0015	0.00974303	0.0015	-1.56321	0.199591	0.0015	0.230041	0.0134182	0.0213152	0.0113672	-0.0595103	0.982684	0.0015	0.0131584	0.00724577	0.0210541	0.0177449	0.103344	0.967211	0.0015	0.0168466	0.0176141	0.0111504	0.0111291	0.0931244	0.956668
17-HDoHE	0.33561	0.185468	0.192627	0.229167	0.290641	0.582478	0.166739	0.380463	0.490469	0.373153	0.616448	0.672434	0.450117	0.294866	0.418034	0.586774	0.799595	0.981645	0.426416	1.24488	1.78135	1.79383	1.10232	0.580836	2.47134	0.0199492	1.01081	0.0015	0.471681	1.55717	0.890747	0.039209	0.992981	1.41604	0.854036	0.754445	0.719048	1.01337	2.00746	0.0568712
17(18)-EpETE	0.0015	0.0015	0.0015	0.00517467	0.0015	0.0015	0.00992278	0.0015	0.00287151	0.0015	0.270613	0.820846	0.0015	0.0015	0.0015	0.0015	0.0015	-0.409875	0.725091	0.0015	0.0015	0.0015	0.0015	0.0015	-0.166556	0.931994	0.0118563	0.0015	0.0120444	0.0123767	0.0015	1.27993	0.155749	0.0015	0.0015	0.0142635	0.00947549	0.0015	0.804707	0.391508
18-carboxy dinor LTB4	0.0015	0.0015	0.0015	0.0015	0.0015	0.0015	0.0015	0.0015	0.0015	0.0015	-3.55271e-15	1	0.0015	0.00607105	0.0015	0.0015	0.0015	0.509298	0.764516	1.56054	1.24217	0.00699253	0.0015	0.0015	3.82723	0.00283354	0.0015	0.0015	0.00533724	0.00452382	0.00509408	0.718217	0.641723	0.0015	0.0015	0.00354043	0.00333402	0.0015	0.478374	0.716388
18-HEPE	0.0015	0.0015	0.0484746	0.0015	0.0444034	0.0015	0.0015	0.0855926	0.0357395	0.040394	1.07747	0.654038	0.0541923	0.0015	0.0015	0.0327121	0.0327256	0.886027	0.67505	0.0015	0.0015	0.0949567	0.10671	0.0554364	1.41415	0.449969	0.0507021	0.0505831	0.0494661	0.116895	0.0835838	3.66707	0.0275629	0.135464	0.062994	0.0540224	0.0358223	0.0955733	3.78309	0.0227322
19,20-DiHDoPE	0.149891	0.214577	0.194299	0.221949	0.0829677	0.154986	0.0645791	0.127186	0.185534	0.168428	-0.315698	0.769884	0.120905	0.0903605	0.0952815	0.0891096	0.06949	-0.885534	0.285659	0.0015	0.209935	0.197681	0.231395	0.128862	-1.1265	0.14571	0.133581	0.125894	0.126695	0.23475	0.301999	0.0761429	0.967211	0.276568	0.28334	0.267789	0.285733	0.344524	0.816015	0.324747
19(20)-EpDPE	0.0298283	0.0203076	0.0283932	0.0188808	0.0378466	0.0252465	0.0320727	0.0269508	0.0272549	0.0490577	0.353086	0.678847	0.0190271	0.0239893	0.028519	0.026503	0.0182581	-0.290788	0.728731	0.0015	0.65293	0.0556278	0.0745221	0.0380292	0.124912	0.931994	0.0495733	0.0505537	0.0469519	0.0749907	0.0675952	1.21333	0.0584905	0.0588637	0.057223	0.0596332	0.05811	0.0828096	1.33713	0.0343908
19(R)-OH PGF2a & 20-OH PGF2a	0.0015	0.0015	0.0015	0.0015	0.0015	0.00793412	0.0015	0.0015	0.0015	0.0015	0.571519	0.551631	0.0015	0.0015	0.0015	0.00738773	0.0015	0.0920068	0.91821	0.0015	0.0015	0.0015	0.0015	0.0015	0.243318	0.818927	0.0015	0.0015	0.00850802	0.0131802	0.0015	1.14834	0.106024	0.0015	0.0015	0.0015	0.0015	0.00422172	0.147059	0.861884
20-HDoHE	0.459584	0.527836	0.481158	0.543759	0.502457	0.59714	0.477663	0.757059	0.493173	0.876148	0.368521	0.7864	0.728734	0.503792	0.527444	0.540169	0.456109	0.128535	0.91821	0.0015	6.79346	1.20987	1.16826	0.616983	0.0272049	0.982684	0.7121	0.701165	0.404828	1.11831	0.959424	0.613925	0.59268	1.03516	0.661299	0.687281	0.549574	0.76662	0.50775	0.620591
20-HETE	0.0015	0.767849	0.879657	0.774825	1.02687	0.0015	0.405209	0.0015	0.0015	0.0015	-5.5373	0.162653	0.0015	0.525821	0.0015	0.0015	0.0015	-5.58445	0.133331	0.0015	14.24	0.0015	0.0015	0.0015	-4.70768	0.18475	0.828165	0.0015	0.390721	0.954356	0.841412	-0.198591	0.982218	0.784675	0.561164	0.0015	0.0015	0.671255	-2.07675	0.574266
20-hydroxy LTB4	0.0015	0.0015	0.0015	0.0015	0.0015	0.0015	0.0015	0.0015	0.0015	0.0015	-3.55271e-15	1	0.0015	0.0015	0.0015	0.0015	0.0015	-3.55271e-15	1	0.0015	0.0015	0.0015	0.004538	0.0015	0.339704	0.393358	0.0015	0.00175763	0.00269151	0.00528276	0.00551772	0.875062	0.0144188	0.00596217	0.00446497	0.00677737	0.00557331	0.00524425	1.88714	2.05464e-06
4-HDoHE	0.100946	0.116601	0.117801	0.14383	0.201164	0.197876	0.138701	0.210376	0.15207	0.244193	0.501783	0.672434	0.111433	0.177186	0.144981	0.187897	0.131015	0.195259	0.866358	0.0015	4.70009	0.399006	0.450846	0.228588	0.806671	0.395489	0.247291	0.270672	0.180896	0.297739	0.369903	1.02032	0.284001	0.346544	0.244227	0.341022	0.238704	0.306881	1.14447	0.212668
5-HEPE	0.0015	0.0015	0.0015	0.0753819	0.0853956	0.0015	0.148531	0.305971	0.137863	0.249207	3.31592	0.0721437	0.0823899	0.138283	0.114249	0.152987	0.11502	4.03146	0.0206282	0.0015	0.0015	0.322385	0.486601	0.217713	3.02182	0.073952	0.235091	0.254705	0.212065	0.582181	0.441727	5.4547	0.00149622	0.603231	0.228073	0.31285	0.212928	0.368705	5.51694	0.0012001
5-HETE	1.12153	1.31825	1.02021	1.35262	1.69773	1.68545	3.10993	4.61209	2.97642	5.3962	1.3995	0.0012853	3.04081	3.33081	3.49708	3.23913	1.96782	1.19973	0.00397893	5.43513	17.8135	6.37634	7.08097	2.60944	2.30342	1.36825e-07	3.56061	3.93556	2.33162	6.29337	6.26517	1.68318	6.39789e-05	7.66027	4.62612	5.57483	3.22326	4.10282	1.86731	1.37318e-05
5-oxoETE	0.0880719	0.0988431	0.175162	0.136504	0.209095	0.156293	0.0795973	0.114431	0.100587	0.145511	-0.230098	0.883023	0.0015	0.119347	0.0989062	0.0958822	0.0644105	-1.80772	0.0922053	0.0015	0.0015	0.136426	0.195629	0.0689761	-2.74234	0.0058318	0.0924777	0.102941	0.077182	0.183389	0.232803	-0.0954919	0.967211	0.28969	0.158869	0.144539	0.117132	0.108927	0.13956	0.927615
5,6-DiHETE(EPA)	0.0015	0.0015	0.0015	0.0150641	0.0015	0.0015	0.0015	0.0015	0.0015	0.0015	-0.710146	0.315037	0.0015	0.0015	0.0015	0.0015	0.0015	-0.710146	0.25671	0.0015	0.0015	0.0015	0.0015	0.0015	-0.466828	0.45608	0.0015	0.0015	0.0015	0.00796068	0.00614212	-0.239481	0.699191	0.00595537	0.00636668	0.0040485	0.0015	0.00394062	0.369288	0.556616
5,6-DiHETrE	0.0115709	0.0015	0.0015	0.0143801	0.00517064	0.00364693	0.0015	0.0015	0.0015	0.00679985	-0.736814	0.519467	0.0015	0.00362243	0.0015	0.00419569	0.0015	-1.20688	0.186211	0.0015	0.0015	0.00360176	0.0115638	0.00655531	-0.54913	0.555552	0.00428047	0.00517776	0.0063605	0.0102282	0.0107821	0.650272	0.495031	0.00997763	0.015538	0.0122113	0.0106013	0.0146372	1.53278	0.0635178
5(6)-EpETrE	0.143343	0.131372	0.136333	0.129093	0.156191	0.0468087	0.0760259	0.0420647	0.0564066	0.0729927	-1.21861	0.0721437	0.0365794	0.0585564	0.0458336	0.0350378	0.0201774	-1.90538	0.00350838	0.190052	0.452102	0.033122	0.0256446	0.014231	-2.56787	3.9213e-05	0.0239271	0.0187047	0.0172767	0.0235304	0.0305359	-2.66073	6.39789e-05	0.0212672	0.0205506	0.0149499	0.0145137	0.0152647	-3.00643	9.9008e-06
5(S)-HETrE	0.0015	0.00886279	0.00715168	0.0015	0.0177526	0.0159809	0.0244747	0.0343176	0.0232255	0.0422896	2.78823	7.47702e-05	0.0289543	0.0198009	0.0238742	0.0214517	0.015504	2.3073	0.000684477	0.0015	0.0015	0.0506671	0.0346341	0.0237609	0.516047	0.449969	0.0228994	0.0322851	0.0158956	0.039932	0.0370607	2.83838	4.05492e-05	0.0372869	0.0261304	0.0199552	0.0226924	0.0159491	2.67879	5.67536e-05
5(S),12(S)-DiHETE	0.120039	0.214555	0.138014	0.136237	0.103266	0.0264854	0.0645808	0.0934368	0.0232963	0.0701406	-1.46117	0.125584	0.0254066	0.0216448	0.0462596	0.0754663	0.101547	-1.61415	0.0729892	0.427959	0.890369	0.0843124	0.116558	0.0415637	-0.54271	0.567566	0.0436382	0.0015	0.0169234	0.111969	0.0704262	-2.48853	0.00405539	0.12488	0.0849352	0.0582133	0.0313548	0.086753	-1.02639	0.259939
5(S),15(S)-DiHEPE	0.0015	0.0954001	0.0015	0.0015	0.0349512	0.0015	0.0015	0.0262979	0.0015	0.0015	-1.1976	0.558364	0.0709739	0.0015	0.0623251	0.142581	0.0718607	2.61918	0.0981499	11.6452	2.61899	0.167791	0.119448	0.169497	6.33108	3.10659e-05	0.0811053	0.0015	0.034132	0.0969459	0.0412094	2.16136	0.165244	0.132853	0.0300446	0.0995778	0.0238228	0.130247	3.55058	0.0168632
5(S),15(S)-DiHETE	0.0015	0.0015	0.0015	0.0015	0.0015	0.0015	0.00130371	0.00438619	0.0015	0.0015	0.288963	0.769884	0.0015	0.00159842	0.0015	0.0015	0.0015	0.102402	0.91821	0.0015	0.059745	0.0015	0.0015	0.00220339	1.32642	0.0643878	0.00131587	0.00443909	0.00152342	0.0015	0.0015	0.624675	0.427933	0.0015	0.0015	0.0052794	0.0015	0.0015	0.418755	0.577502
6-keto PGE1	0.0015	0.017167	0.0149375	0.0154205	0.0136316	0.0144648	0.00544091	0.0015	0.0015	0.014263	-0.767672	0.654038	0.0015	0.00662778	0.0077352	0.00546807	0.0015	-0.827621	0.57915	0.0015	0.0015	0.0092061	0.0015	0.0015	-1.63959	0.200403	0.00617149	0.00821481	0.00467105	0.0015	0.00793511	-0.587981	0.687114	0.0015	0.0015	0.0015	0.0015	0.00448341	-1.90557	0.131345
6kPGF1a	3.6156	6.15695	5.26035	5.98171	6.47148	0.0015	0.0015	0.0015	0.0015	0.0015	-11.7313	0.00186309	0.0015	0.0015	0.0015	6.29521	2.98099	-7.11219	0.0482005	6.84453	3.08093	0.0015	0.0015	0.0015	-7.61324	0.027368	0.0015	4.04153	0.0015	3.537	2.95823	-5.13348	0.155749	0.0015	1.74402	5.91421	2.49274	0.0015	-5.07201	0.152905
7-HDoHE	0.0883703	0.0780114	0.0787527	0.126421	0.111753	0.11755	0.210286	0.270095	0.176094	0.360906	1.10409	0.00240066	0.111966	0.159816	0.146708	0.141223	0.0786788	0.426457	0.245563	0.660474	3.64549	0.344607	0.472766	0.202966	2.6791	1.2613e-10	0.246938	0.238748	0.285791	0.503553	0.487693	1.86742	1.4562e-06	0.719311	0.411836	0.413207	0.40091	0.517707	2.42755	4.15013e-09
7(8)-EpDPE	0.00329009	0.00544281	0.00539127	0.00741743	0.0107807	0.0035319	0.00781577	0.0015	0.00352397	0.00832714	-0.367363	0.748541	0.00552182	0.00399585	0.00512052	0.0084013	0.0015	-0.57047	0.561831	0.0015	0.325323	0.0015	0.0121774	0.00481765	-0.0827485	0.977089	0.00797611	0.00738226	0.00409187	0.00854984	0.0106818	0.149861	0.910251	0.00884556	0.0108234	0.0102971	0.00737537	0.00610576	0.587653	0.506104
8-HDoHE	0.0937807	0.114147	0.140501	0.0758452	0.167602	0.151839	0.0866112	0.103833	0.0832198	0.235343	0.0975672	0.961765	0.0798755	0.117297	0.131222	0.0937541	0.0903609	-0.188483	0.866358	0.786824	4.90395	0.261973	0.296751	0.177429	2.30223	0.00555077	0.20314	0.255259	0.169507	0.313114	0.265557	1.05673	0.239628	0.284132	0.237638	0.266394	0.212171	0.239691	1.10403	0.212668
8-HEPE	0.0015	0.0015	0.0015	0.0015	0.0497716	0.0397917	0.0431944	0.125409	0.0333338	0.0925568	4.32559	0.00240066	0.0454229	0.0506569	0.0557793	0.0241449	0.0015	2.74691	0.0470322	0.0015	0.0015	0.0829506	0.13018	0.0381378	2.11057	0.121861	0.0417809	0.073121	0.0503278	0.087643	0.0463825	4.34087	0.00149622	0.0964401	0.0731286	0.0571291	0.0464097	0.126594	4.67029	0.000681267
8-HETE	1.06832	0.775278	0.925271	1.09927	0.992761	1.38289	0.780159	1.22782	0.892831	1.31794	0.340374	0.263377	0.951622	0.827556	1.1066	1.08948	0.99968	0.162327	0.591587	3.43331	12.6075	1.40481	1.55836	0.827707	1.47779	1.36825e-07	1.06275	1.07696	0.485535	1.2524	1.67667	0.249214	0.383347	1.56784	1.39217	1.66296	1.13421	1.27884	0.653111	0.0107456
8-isoPGF2a & 11bPGF2a	0.0015	0.103258	0.0637817	0.0015	0.0970395	0.0802856	0.0576435	0.051062	0.0425039	0.0608491	1.77744	0.541114	0.084028	0.0015	0.0722696	0.13303	0.0756894	1.18785	0.656467	0.0015	0.0015	0.0015	0.0015	0.076833	-1.94968	0.395489	0.0487433	0.072251	0.0446908	0.0987045	0.0796325	1.97123	0.403879	0.0015	0.0603766	0.0015	0.0511128	0.0015	-1.29634	0.567399
8,9-DiHETrE	0.0320748	0.0313836	0.042247	0.0335985	0.025266	0.0227137	0.0171949	0.0176812	0.0201552	0.0352856	-0.473022	0.448754	0.0239903	0.0150171	0.0161306	0.0182124	0.0160928	-1.04366	0.0277969	0.0015	0.107764	0.0245934	0.0358709	0.0219698	-1.65848	0.000299733	0.0197878	0.0207104	0.0158321	0.0455456	0.0327871	-0.335484	0.527794	0.0356379	0.036547	0.0380533	0.0248339	0.0403624	0.188838	0.688853
8(9)-EpETrE	0.0015	0.0015	0.0395345	0.0015	0.0015	0.0157066	0.0015	0.0015	0.0015	0.0015	-0.0196241	1	0.0015	0.0015	0.0015	0.0015	0.0015	-0.791223	0.567359	0.0015	0.0015	0.0015	0.0015	0.0015	-0.547904	0.704629	0.0015	0.0015	0.0015	0.0015	0.0015	-0.791223	0.544665	0.0015	0.0015	0.0015	0.0015	0.0015	-0.791223	0.530518
8(S)-HETrE	0.107818	0.147512	0.114047	0.154634	0.188776	0.128985	0.288966	0.388146	0.208218	0.427806	1.02076	0.315037	0.179723	0.221574	0.241507	0.201376	0.234149	0.646985	0.528115	0.0015	2.04808	0.393558	0.43717	0.166751	0.422754	0.682831	0.266386	0.246367	0.121135	0.341179	0.316305	0.841547	0.369071	0.463435	0.38986	0.311009	0.275375	0.307144	1.27924	0.131345
9-HEPE	0.126516	0.0015	0.12978	0.146367	0.255268	0.185569	0.399563	1.01434	0.304205	0.788298	2.9059	0.147518	0.352643	0.261132	0.239952	0.402419	0.355072	2.32381	0.223511	0.0015	0.0015	0.868545	1.05444	0.0015	-1.26579	0.515872	0.517494	0.57089	0.26588	0.972713	0.487094	3.01493	0.0956376	0.959704	0.431123	0.0015	0.420137	0.796252	1.58863	0.40081
9-HETE	0.0015	0.0015	0.0015	0.0015	0.0015	0.0015	0.0015	0.0015	0.0015	0.0015	-3.55271e-15	1	0.0015	0.0015	0.0015	0.0015	0.0015	-3.55271e-15	1	0.0015	5.8028	0.0015	0.0015	0.0015	2.28746	0.0335827	0.0015	0.0015	0.0015	0.0015	0.0015	-3.55271e-15	1	0.0015	0.0015	0.0015	0.0015	0.0015	-3.55271e-15	1
9-HODE	13.1826	17.9999	14.7776	15.0953	0.0015	0.0015	0.0015	0.0015	12.2472	0.0015	-7.93937	0.0432492	0.0015	0.0015	0.0015	0.0015	0.0015	-10.5488	0.00553825	0.0015	22.9802	0.0015	0.0015	0.0015	-7.62099	0.0338093	0.0015	0.0015	0.0015	0.0015	0.0015	-10.5488	0.00427955	0.0015	0.0015	0.0015	0.0015	0.0015	-10.5488	0.00376601
9-OxoODE	4.12731	3.47424	3.23888	2.92653	3.38941	3.24727	1.78103	3.76509	2.02398	2.90626	-0.428558	0.188103	2.73683	2.57333	2.26837	2.95555	2.69555	-0.398365	0.192164	18.371	22.7061	3.38943	3.0926	1.63224	0.957832	0.000559969	2.10032	2.49792	2.02974	4.38544	3.32625	-0.399945	0.165244	3.95424	2.64014	2.96674	1.45078	2.17396	-0.494444	0.0751295
9-OxoOTrE	0.066386	0.0015	0.0437732	0.0508655	0.0823602	0.072055	0.0320631	0.10325	0.0556068	0.0369197	0.967271	0.654038	0.0387562	0.050793	0.0015	0.0500404	0.0414079	-0.33155	0.866358	0.694575	0.0015	0.085359	0.0782774	0.0135399	-0.140569	0.977089	0.0319652	0.056647	0.0423651	0.0600217	0.0448606	0.761782	0.673185	0.105648	0.0609276	0.0389031	0.0121891	0.034462	0.559644	0.716388
9,10-DiHOME	2.301	1.12549	1.17984	1.29638	0.598432	0.320218	0.229503	0.503641	0.579104	0.572807	-1.57681	0.000270567	0.431848	0.429666	0.274841	0.364235	0.231191	-1.93415	1.73161e-05	1.0611	1.25338	0.586008	0.712216	0.473954	-0.674705	0.0942487	0.424082	0.484448	0.747469	1.00825	0.604244	-0.974426	0.0144188	0.66144	0.67032	0.64308	0.430945	1.05776	-0.781898	0.0452747
9(10)-EpOME	1.25261	0.936097	1.0894	0.777981	1.25166	1.00804	1.21097	1.79932	1.37497	1.80097	0.444757	0.769884	1.2015	1.31438	0.0015	1.55039	0.997657	-1.73088	0.135851	8.6811	16.4249	1.72423	1.82937	0.915582	1.69244	0.124809	1.79084	1.59521	1.46861	2.24812	1.88088	0.819921	0.508915	1.63048	1.60151	1.61413	0.992574	1.62696	0.580818	0.605571
9(S)-HOTrE	0.302649	0.175097	0.269714	0.205733	0.440299	0.35756	0.247493	0.949013	0.414735	0.431121	0.665241	0.678939	0.478539	0.331684	0.326776	0.325683	0.404227	0.512219	0.746699	1.43634	2.07472	0.521726	0.365147	0.288336	1.43487	0.257583	0.48318	0.324524	0.299712	0.436813	0.332001	0.49183	0.699191	0.452676	0.291626	0.353545	0.0015	0.229102	-1.32803	0.312533
Bicyclo PGE1	3.28526	5.68625	4.13116	3.15597	4.14116	2.73982	2.92788	4.407	1.32578	4.29399	-0.582108	0.460921	0.581283	0.710287	0.465161	1.6072	2.86136	-2.00797	0.00126612	3.88978	9.42181	0.402041	3.88199	1.31919	-0.768828	0.201358	2.99255	0.848009	2.49071	1.72162	1.7194	-1.0214	0.0900832	3.51325	1.25901	2.15312	1.36094	1.57066	-1.19346	0.0406205
Bicyclo PGE2	0.0400787	0.0475956	0.0261676	0.0309084	0.0385969	0.07578	0.0555249	0.0568787	0.0739295	0.0841346	1.08583	0.293118	0.184452	0.11548	0.0829944	0.14839	0.10891	1.9427	0.0277969	0.0015	0.0015	0.114825	0.133587	0.0852079	-0.615709	0.515872	0.107321	0.112195	0.0487225	0.130163	0.127476	1.639	0.0584905	0.109463	0.110266	0.101935	0.0622249	0.0849423	1.52127	0.0737293
LTB4	0.0282844	0.0446048	0.0494505	0.0015	0.0387847	0.0015	0.145619	0.173063	0.0964842	0.217625	1.70165	0.247955	0.0662512	0.0831263	0.126278	0.156838	0.0345493	2.13384	0.0981499	0.0015	0.0015	0.121242	0.242814	0.0765594	0.341035	0.867773	0.0687307	0.0784764	0.0838313	0.13245	0.231771	2.68199	0.0275629	0.335275	0.199084	0.206563	0.153392	0.160197	3.55751	0.00355347
LXA5	0.0015	0.00466825	0.0015	0.0015	0.00132737	0.0015	0.0015	0.0015	0.0015	0.00216203	-0.305404	0.7864	0.0015	0.0015	0.00132283	0.0015	0.0015	-0.441077	0.666853	0.12953	0.0015	0.0015	0.0015	0.0015	0.975123	0.251776	0.0015	0.0015	0.0015	0.0015	0.0015	-0.402819	0.673185	0.00145162	0.000479993	0.0015	0.0015	0.0015	-0.589208	0.506104
PD1(n-3, DPA)	3.89067	11.0489	4.13347	6.3073	1.6294	1.28178	0.791067	0.355927	0.823594	0.721059	-2.57069	0.0148939	0.713267	0.637429	0.676055	0.906506	1.66868	-2.36509	0.0204755	75.6719	140.579	0.405503	0.704594	0.548111	0.135288	0.96874	0.611333	0.472367	0.754819	0.873646	0.726642	-2.6846	0.00588128	0.599669	0.201186	0.723841	0.373995	0.192515	-3.51842	0.00054209
PGA2	0.354018	0.382668	0.307326	0.271538	0.36361	0.759281	0.525339	0.546827	0.765954	0.769132	0.996072	0.0209343	1.57433	1.08153	0.743555	1.16358	0.998705	1.67492	0.000175755	0.795	0.733068	1.2517	1.12675	0.777442	1.57472	9.50172e-05	0.977297	1.07287	0.486417	1.21302	1.07544	1.48024	0.000435852	0.982636	0.895782	0.988719	0.56189	0.775026	1.32291	0.0012001
PGD2	0.0015	0.0015	0.0015	0.0015	0.0015	0.773656	0.0015	0.608889	0.711879	0.0015	5.26322	0.0787844	1.81335	0.0015	1.19177	1.24919	0.73502	7.66124	0.00706502	0.772687	0.0015	1.08031	1.11799	0.629658	7.66427	0.00469147	0.0015	0.0015	0.0015	0.0015	0.0015	-3.55271e-15	1	0.0015	0.353038	0.0015	0.25854	0.0015	3.13696	0.287632
PGD3	0.0257924	0.095553	0.10622	0.0015	0.0820113	0.0015	0.0015	0.0015	0.0015	0.0015	-4.29579	0.0245488	0.11428	0.0015	0.0015	0.115197	0.134572	-0.508074	0.854132	0.0015	0.508652	0.0015	0.0015	0.0015	-2.78274	0.128979	0.0015	0.0015	0.0015	0.0015	0.0015	-4.29579	0.0185821	0.0015	0.0015	0.0015	0.0015	0.0015	-4.29579	0.0168422
PGE1	0.128731	0.236279	0.12471	0.164537	0.167252	0.620326	0.314685	0.366134	0.462123	0.58862	1.49966	0.000270567	0.791467	0.758305	0.590134	1.26587	0.429992	2.27401	3.02779e-07	0.635689	0.871158	1.10036	0.801968	0.569675	2.2293	9.77644e-08	0.571913	0.495854	0.28053	0.540974	0.726091	1.6277	6.39789e-05	0.644658	0.349529	0.474573	0.329043	0.436367	1.43951	0.000263605
PGE2	10.9409	12.1142	10.5898	10.3617	10.0851	20.009	13.808	14.4604	17.0902	20.4174	0.689039	0.0432492	32.9111	20.8675	20.9553	27.2644	21.2875	1.14666	0.000792935	26.1303	19.6568	27.2916	24.0679	19.3973	1.12931	0.000356424	20.3727	20.3837	12.1757	24.1056	22.5965	0.863278	0.00671302	22.4021	16.6709	19.4951	13.3961	16.0917	0.672409	0.0343908
PGE3	0.0313948	0.0404968	0.0272557	0.0379707	0.0373297	0.0893241	0.0715784	0.0708721	0.0872168	0.115876	1.60783	0.109252	0.171565	0.143188	0.0862065	0.122141	0.117713	2.0864	0.0266662	0.25214	0.0015	0.228179	0.226443	0.173005	1.90037	0.0335827	0.173717	0.177698	0.115295	0.254155	0.209635	2.58976	0.00433349	0.231728	0.10297	0.153432	0.0839631	0.131413	2.26507	0.0116772
PGF1a	0.0360249	0.0482604	0.0285777	0.0169519	0.0388702	0.0669991	0.0574701	0.0608724	0.0266482	0.0797174	0.702218	0.555072	0.0928073	0.0754186	0.0866753	0.0992476	0.0559573	1.21948	0.192164	0.0015	0.0015	0.0848109	0.0748271	0.0490474	-1.42969	0.104779	0.051436	0.0529857	0.0015	0.0302198	0.0559265	-0.505936	0.619065	0.055794	0.038031	0.0292493	0.0197785	0.0284408	-0.0311324	0.983996
PGF2a	1.3802	1.35842	1.22082	0.68948	1.24151	1.18839	0.881096	1.08974	0.838698	1.17698	-0.153355	0.80912	1.93746	1.44363	1.23068	1.73188	1.37154	0.471985	0.339689	0.993096	0.882279	1.38231	1.22713	0.880113	0.0279676	0.982684	0.906758	0.834234	0.34631	0.836674	0.950437	-0.716301	0.118658	1.25458	0.835871	0.698339	0.601096	0.752729	-0.563287	0.236586
PGJ2	0.149792	0.17789	0.130316	0.130967	0.164359	0.381842	0.264983	0.271867	0.38722	0.40058	1.19644	0.0245488	0.833909	0.554086	0.414342	0.54567	0.502927	1.96675	0.000339909	0.451691	0.304555	0.619493	0.560093	0.352048	1.31911	0.00831063	0.477506	0.483139	0.226267	0.609363	0.500778	1.55039	0.00285563	0.511405	0.44231	0.482298	0.281011	0.381869	1.50961	0.00296809
RvD1 & AT-RvD1	0.168181	0.0015	0.0015	0.0015	0.114498	0.0015	0.0015	0.0379416	0.0015	0.0015	-1.82122	0.637518	0.0015	0.0015	0.0649816	0.0591093	0.079252	0.598926	0.866358	4.69565	6.86953	0.0015	0.0962698	0.0015	2.43453	0.395489	0.0599625	0.0015	0.0580866	0.130051	0.0574403	1.80467	0.540047	0.0015	0.0251565	0.094701	0.0820417	0.0491294	1.50138	0.577502
RvD5(n-3DPA) (7,17-DiHDoPE)	0.0356207	0.0632678	0.0590709	0.0925846	0.0283558	0.0230266	0.0253686	0.0445778	0.0272046	0.0270933	-0.72973	0.654038	0.0975757	0.0291781	0.0918902	0.0585768	0.0694563	0.383781	0.811799	1.11476	1.4635	0.0272295	0.0220587	0.024056	0.00525524	0.995556	0.0182108	0.0227307	0.0283067	0.0236176	0.0243788	-1.16592	0.369071	0.0015	0.010059	0.0198578	0.015924	0.0135722	-2.39128	0.0390432
RvD6 (4,17-DiHDoHE)	0.0015	0.0015	0.0015	0.0015	0.0015	0.0015	0.00562912	0.00610279	0.00645425	0.00758288	1.32711	0.0875464	0.0106619	0.00654361	0.00383948	0.00830132	0.00810398	2.10564	0.00436294	0.0015	0.0015	0.00555523	0.0123404	0.0015	0.680055	0.393358	0.0015	0.00878774	0.00467342	0.00562016	0.0100032	1.58313	0.0265162	0.0155177	0.0015	0.00625975	0.00497677	0.00740581	1.8876	0.00803058
RvE3	0.623061	1.98228	1.21073	1.56912	0.336102	0.180931	0.205258	0.107208	0.218327	0.312778	-2.3389	0.00875764	0.0915965	0.0861902	0.0891683	0.0845079	0.0998753	-3.46873	0.000171915	0.0015	0.0015	0.086414	0.148496	0.0662355	-5.99916	5.5185e-10	0.132973	0.0651605	0.0777827	0.101769	0.105241	-3.44633	6.39789e-05	0.0717236	0.0422686	0.112089	0.0558841	0.0660994	-3.86303	1.37318e-05
tetranor 12-HETE	0.0550216	0.0659435	0.0562607	0.0908356	0.0015	0.0458421	0.0641903	0.0977386	0.0794249	0.119378	1.26829	0.47519	0.119292	0.0997404	0.0974913	0.105813	0.12854	1.82011	0.200137	0.0015	0.0015	0.170962	0.160976	0.113593	0.0403023	0.982684	0.14677	0.094664	0.141769	0.175181	0.193823	2.23023	0.100029	0.250227	0.243698	0.308218	0.250047	0.787799	3.34051	0.0113959
tetranor PGEM	0.00223719	0.0015	0.00181576	0.0015	0.00113019	0.00199244	0.0015	0.00161607	0.00146915	0.00257073	-0.0164277	1	0.0063041	0.00168507	0.00346335	0.00196068	0.0015	0.392064	0.746699	0.0307866	0.0397297	0.00263447	0.00343798	0.00237292	1.92743	0.0335827	0.00243438	0.00178569	0.00276112	0.00154287	0.00221749	0.372338	0.699191	0.00175277	0.000975116	0.0015	0.00209826	0.00205878	-0.118266	0.927615
TXB2	0.0015	3.61175	2.96699	2.99336	2.9566	2.14807	1.76797	2.7872	0.0015	2.36483	-0.472344	0.909646	3.21096	2.50673	1.98969	2.47302	2.16031	1.79951	0.533172	3.05657	1.90947	3.34977	3.03297	2.01486	1.99112	0.449969	2.35346	2.36108	2.0372	5.17317	2.83856	1.97741	0.474418	3.24703	2.05471	3.23869	1.97851	2.63202	1.92037	0.467975
TXB3	0.0015	0.0015	0.0015	0.0015	0.0015	0.0162197	0.012065	0.0249428	0.0133866	0.0015	2.76603	0.0100097	0.0015	0.0164508	0.0015	0.0143065	0.0015	1.19628	0.259668	0.0015	0.0015	0.0780523	0.0472213	0.0302233	2.25019	0.023152	0.0244941	0.0552878	0.029851	0.0741135	0.0353044	4.639	2.72916e-05	0.04685	0.0215741	0.036317	0.0015	0.0366898	3.41344	0.000716705

## Sheet: Statistical parameters
Input parameters	Inputs selected
Feature type	Lipid
Aggregation method	Mean
Categorical fixed effect(s)	Group
Continuous fixed effect(s)	NA
Random effect(s)	NA
Comparison of interest	Uninfected vs. 06, 12, 24, 36, or 48 H
Anaysis method	Excluding missing values (No missing)
Normalization method	Quantile Normalization
Statistical testing method	Test based on LIMMA/ Moderated t-test
Desired logFC	1
Level of significance	0.05
Adjustment method	BH
